# Supplementary material for: Plasma volume expansion reveals hidden metabolic acidosis in patients with diabetic ketoacidosis
Source: Intensive Care Med Exp. 2022 Aug 29;10:36. doi: 10.1186/s40635-022-00464-5 (PMC9424448; doi:10.1186/s40635-022-00464-5)
Supplement: Supplementary file 1 — Additional file 1. Individual demographic and biochemical data for the 14 studied patients with diabteic ketoacidosis. [file 40635_2022_464_MOESM1_ESM.xlsx]

## Sheet: Blad1
Pat_	Dag	Age	BW	pH	CO2	BIC	BE	Hb	Hct	K	Na	Ca	Mg	Glc	Lac	Cl	Alb
1	0	72	55	7.161	3.4	8.7	-18.3	148	45.4	4.73	134.9	1.4	1.11	22.4	2.3	101	40
2	0	59	66	7.212	2.8	8.2	-18.3	183	55.8	5.48	130	1.27	1.19	37	1.8	99	46
3	0	86	74	7.32	3.8	18.3	-7.1	186	56	4.85	144	1.39	1.33	53	2.9	104	38
4	0	49	87.5	7.27	3.5	11.5	-14.1	156	43	4.9	129	1.41	0.94	28	1.2	89	50
5	0	66	92	7.36	2.5	10.4	-14	111	43.1	5.2	125	1.22	0.85	29	1.9	93	24
6	0	60	63.5	7.218	5.2	15.1	-11.1	108	33.5	5.12	136	1.39	1.29	46	2	94	30
8	0	80	70	7.455	4.7	24.5	1	136	41.8	4.08	127.4	1.18	0.91	41	1.3	94	27
9	0	31	59	7.26	2.9	9.6	-16.2	126	38.8	5.1	130	1.24	0.87	37	2.2	88	34
11	0	28	64.6	7.16	1.5	3.9	-23.9	177	54.1	5.5	137.7	1.38	0.86	28	1.6	93.1	52
12	0	43	65	7.141	1.1	2.8	-25.5	124	38.1	6.39	119.6	1.42	1.27	41	0.8	79	44
13	0	28	85.5	7.18	2.1	5.6	-21.5	168	51.4	4.6	140	1.38	0.74	22	1.1	97	46
15	0	23	64	7.17	3.4	9	-17.9	163	50	5.4	136	1.3	0.65	33	2.3	90	50
16	0	34	78	7.29	4.3	15.1	-10.2	120	36.9	4.86	130.2	1.24	0.88	43.4	1.12	89	36
17	0	18	69.2	7.18	1.9	4.8	-22.5	163	49.1	4.1	134	1.31	0.75	27	1.3	93	44
1	0			7.178	3.2	8.6	-18.2	129	39.7	4.21	135.9	1.33	1.03	19.5	1.1	104	35
2	0			7.23	3	9	-17.2	162	49.6	4.79	134.4	1.2	1.06	31	1.2	105	38
3	0			7.279	5.6	18.9	-6.6	169	51.7	4.26	143	1.27	1.12	46	2.1	113	32
4	0			7.26	3.4	11.2	-14.5	144	44.2	4.8	130	1.35	0.86	25	1.2	94	44
5	0			7.35	2.8	11.1	-13.6	101	31.2	5	126	1.16	0.85	27	1.2	93	24
6	0			7.216	4.7	13.8	-12.4	101	31.2	5.36	137.3	1.35	1.27	43	1.8	94	31
8	0			7.417	5.3	24.9	0.9	126	38.9	3.78	128.6	1.14	0.83	36	1	98	23
9	0			7.26	3	9.5	-16.3	113	34.8	4.7	132	1.17	0.73	33	1.8	97	28
11	0			7.17	1.7	4.5	-22.9	160	49	5	138.5	1.28	0.76	23.2	1.2	100	43.3
12	0			7.126	1.2	2.9	-25.5	116	35.6	5.59	122.6	1.33	1.05	35	0.6	86	40
13	0			7.17	2.4	5.9	-21.2	161	49.3	4.4	139	1.33	0.75	21	0.9	99	46
15	0			7.15	3.5	8.8	-18.4	147	45	4.8	136	1.23	0.61	31	2	97	42
16	0			7.257	4.3	13.9	-11.8	116	35.8	5.02	130.7	1.22	0.81	40.6	1.05	94	32
17	0			7.17	1.9	4.9	-22.5	156	47.7	4	135	1.29	0.71	26	1.2	95	42
1	1	72	55	7.44	4.4	22	-1.1	125	38	3.5	136	1.22	0.82	8.9	1.1	103	28
2	1	59	66	7.405	4.8	22.3	-1.7	140	43	4	140.4	1.29	0.93	10.9	0.8	111	30
3	1	86	74	7.5	4.1	23.4	0.5	169	48	4.6	155	1.26	0.91	16.7	1.7	120	29
4	1	49	85	7.51	4.1	24.9	2	109	33	3	133	1.14	0.69	14.2	0.9	96	34
5	1	66	92	7.48	3.5	19.3	-3.7	108	32	4.1	132	1.2	0.74	14.8	1.7	100	22
6	1	60	63.5	7.376	5.5	23.6	-0.9	100	31	4.63	142.8	1.3	1.12	15.7	0.6	106	29
8	1	80	70	7.485	4.2	23.4	0.3	134	41	3.73	136	1.2	0.8	17.9	1.4	103	24
9	1	31	59	7.45	4.6	23.7	0.2	98	30	3.2	137	1.15	0.73	18.9	0.6	97	27
11	1	28	64.6	7.33	3.9	15	-9.7	141	40	3.5	135.8	1.32	0.73	14.8	0.7	101.5	37.9
12	1	43	65	7.35	2.9	11.7	-12.9	106	32.6	4.72	132.1	1.31	0.99	15.3	0.6	101	35
13	1	28	85.5	7.32	4.1	15.5	-9.3	147	44	3.7	140	1.28	0.74	14.4	0.4	104	40
15	1	23	64	7.29	4.5	16	-9.3	129	36	4.1	137	1.19	0.76	17.2	0.4	104	34
16	1	34	78	7.381	5.7	25	0.5	102	31.5	3.63	138.3	1.27	0.67	10.66	1.79	108	26
17	1	18	69.2	7.33	3	11.4	-13.5	131	40	3.6	133	1.17	0.44	12.9	0.5	114	32
1	1			7.43	4.2	20.6	-3	115	35.4	3.2	137	1.16	0.76	8.1	1	106	25
2	1			7.372	5	21.1	-3.3	127	39.1	3.78	140.6	1.21	0.88	9.5	0.6	115	27
3	1			7.5	3.8	22	-0.8	154	47.3	4	152	1.2	0.79	15.3	1.6	123	24
4	1			7.48	4.6	25.3	2	102	31.5	2.8	133	1.12	0.65	13	0.6	97	30
5	1			7.49	3.4	19.1	-3.7	103	31.8	4.1	131	1.15	0.71	14	1.6	102	20
6	1			7.34	5.7	22.6	-2.3	97	29.9	4.46	143.2	1.27	1.08	15.6	0.5	107	26
8	1			7.451	4.3	22.2	-1.3	117	36	3.36	136.7	1.15	0.67	16.6	0.9	107	21
9	1			7.42	5	24.3	0.4	98	30.3	3.8	134	1.12	0.67	18.2	0.8	102	25
11	1			7.32	4	15	-10	124	38.1	3.4	134.5	1.24	0.68	16.5	0.6	104.4	32.3
12	1			7.319	2.8	10.6	-14.4	99	30.6	4.41	132	1.24	0.93	14.4	0.4	103	30
13	1			7.33	4.2	16	-9.1	137	42.4	3.9	138	1.25	0.69	15.9	0.4	105	37
15	1			7.26	4.2	13.9	-11.8	121	37.1	3.6	137	1.11	0.73	16.2	0.4	104	33
16	1			7.359	5.9	24.2	-0.5	97	30	3.39	138.6	1.23	0.65	10.21	1.08	107	25
17	1			7.33	3.1	11.7	-13.1	123	38	3	129	1.15	0.42	10.5	0.6	114	22
